# Supplementary material for: Type 1 equilibrative nucleoside transporter regulates astrocyte-specific glial fibrillary acidic protein expression in the striatum
Source: Brain Behav. 2014 Sep 19;4(6):903–14. doi: 10.1002/brb3.283 (PMC4178301; doi:10.1002/brb3.283)
Supplement: Supplementary file 1 — Table S1. Full list of differentially expressed genes in the CPu between ENT1 wild-type and null mice. [file brb30004-0903-sd1.xls]

## Sheet: FDR and p-value and 1.5 fold.tx
Supplemental Table 1: Full list of differentially expressed genes in the CPu between ENT1 wild-type and null mice
Column ID	Fold D	P Value
2900060B14Rik	-3.86668	1.28562e-09
Eif4ebp2	-3.75278	2.28456e-09
38270	-3.64808	7.59888e-07
Cnot4	-3.50066	4.72175e-08
Nfib	-3.18889	2.21818e-08
Purb	-3.04948	5.61518e-07
Ihpk2	-2.99766	5.8727e-14
Ccnd2	-2.96823	2.14334e-05
4933407C03Rik	-2.96457	8.67441e-08
Ccnd2	-2.95205	1.99136e-05
B230209E15Rik	-2.8839	2.38703e-05
Nrxn3	-2.85636	7.63566e-06
Nell2	-2.76358	2.27608e-10
Zfhx3	-2.75538	3.55651e-08
Ihpk2	-2.72856	2.38517e-13
LOC671878	-2.72224	1.37782e-05
Atxn1	-2.70946	1.61808e-05
Mllt4	-2.68994	6.02843e-06
Phlda1	-2.63763	4.261e-12
Enpp4	-2.63653	2.4026e-06
Ddx24	-2.63071	1.28192e-05
Aqp4	-2.63009	7.54385e-06
Cnnm1	-2.62435	2.53268e-06
Nptx2	-2.59852	2.68963e-10
Kalrn	-2.58242	7.81158e-07
Pja2	-2.57353	1.17734e-06
Nfic	-2.55124	2.80507e-08
Ppargc1b	-2.54269	2.50222e-06
4933407C03Rik	-2.48647	2.49129e-05
Susd4	-2.43481	9.70639e-07
Slitrk4	-2.41931	2.37284e-05
Prkcbp1	-2.41893	8.70894e-07
Prkcbp1	-2.41523	1.12224e-06
A530089A20Rik	-2.41203	1.87688e-05
Polr2a	-2.40261	1.45909e-09
Arid4a	-2.39457	3.80927e-05
Lin7a	-2.38804	2.58201e-05
Csnk2a1-rs3	-2.38639	3.16874e-05
Elfn2	-2.38257	6.36774e-08
Clip4	-2.38046	7.01846e-06
Gsk3a	-2.37452	6.04033e-14
Trim2	-2.37179	3.33504e-06
Nell2	-2.3609	6.55126e-09
Rasal2	-2.35434	7.11494e-08
Celsr2	-2.29524	6.22885e-06
Stk40	-2.28824	1.45198e-11
Golga2	-2.28341	1.83136e-05
Fosb	-2.25057	4.30413e-06
Cyp46a1	-2.24522	1.71299e-09
3300001P08Rik	-2.24462	1.16494e-05
Fbxl11	-2.23039	2.13049e-08
LOC674004	-2.22213	3.07042e-07
Ap2a1	-2.21858	1.41381e-08
Znrf1	-2.21746	5.52771e-07
LOC100046746	-2.2097	1.47493e-06
Lmtk3	-2.1995	1.20734e-11
Prrt1	-2.19869	5.77606e-11
LOC100046895	-2.19007	1.06256e-05
Jund1	-2.17826	1.18976e-09
Nol5	-2.17402	5.38057e-07
1810015C04Rik	-2.17279	1.25513e-05
Mark2	-2.17049	1.36116e-12
scl0004190.1_3	-2.16935	3.27359e-05
4930572J05Rik	-2.16787	3.50929e-06
Bcl9l	-2.16147	9.08238e-10
Sepw1	-2.15987	1.39373e-11
4930572J05Rik	-2.13482	1.89944e-10
Ddx6	-2.12581	2.62016e-05
Mapk8ip2	-2.12033	5.84674e-06
scl0001493.1_2	-2.11888	1.54985e-05
Rgs17	-2.11424	1.48609e-07
LOC100046343	-2.10297	4.40402e-06
Rgs17	-2.09684	5.28792e-07
Aes	-2.08921	5.36326e-10
Ahdc1	-2.08799	4.94055e-07
Tgs1	-2.08672	8.9258e-06
Ihpk2	-2.08605	5.02914e-10
9030619K07Rik	-2.07206	1.01026e-07
Sox4	-2.06936	2.345e-05
Atp6v0a1	-2.06251	2.1512e-10
Gfap	-2.05429	2.81699e-07
Rtn4rl1	-2.0523	1.89834e-07
Klf7	-2.05228	4.60677e-05
Ssbp3	-2.05169	1.29266e-09
Unc13c	-2.05052	8.65159e-06
Slc5a7	-2.03946	1.40918e-07
Ntrk3	-2.03865	2.71465e-05
B3gat1	-2.03436	3.00859e-11
2310007G05Rik	-2.03259	1.57592e-10
Rgs7bp	-2.03076	4.0738e-05
Klc2	-2.02791	2.13844e-11
Ap2a1	-2.02452	3.45893e-08
Lass1	-2.01812	5.73491e-09
Gal3st3	-2.0122	2.01681e-11
Tubb4	-2.00069	8.33415e-09
Gnai1	-1.99286	3.73989e-05
Ndst1	-1.98286	2.77415e-06
Nfic	-1.98256	7.48592e-06
LOC433464	-1.98018	1.47761e-10
LOC100043821	-1.96751	4.4282e-06
Gria1	-1.96507	2.48643e-05
Klc2	-1.96329	4.06967e-12
Klf13	-1.9624	3.36923e-05
Ppm1l	-1.95488	5.21991e-05
Gria1	-1.95469	3.91512e-05
E030026I10Rik	-1.94626	1.07228e-05
Mapt	-1.9385	1.92556e-06
Fbxl16	-1.93683	1.43104e-09
Tmem90a	-1.93631	3.57723e-07
Zmat1	-1.93088	2.57752e-06
H2afy	-1.92981	2.53327e-07
4921506J03Rik	-1.92845	3.85388e-05
B230208H17Rik	-1.92607	3.63584e-05
Prkce	-1.92236	2.37824e-06
Brunol4	-1.9222	3.59433e-07
Mpp2	-1.91965	2.49201e-08
1110002E23Rik	-1.91962	1.87422e-16
A230057M07Rik	-1.91879	8.63699e-06
H1fx	-1.91645	3.12336e-09
Sfrs11	-1.91263	2.66483e-05
Nf1	-1.91057	6.34955e-08
Sgtb	-1.90908	2.24674e-06
Atp1b2	-1.9084	6.2106e-14
Lip1	-1.90772	2.65154e-07
Nfic	-1.90763	2.19423e-11
LOC433464	-1.90742	6.59921e-13
Rcan2	-1.89914	8.53702e-07
Dbc1	-1.88588	1.61644e-10
38274	-1.87943	3.51568e-11
Dhcr24	-1.87818	5.25975e-05
Rab22a	-1.87417	3.09038e-06
Napb	-1.86433	5.02107e-05
Gnai2	-1.86366	3.25854e-10
Pcdh9	-1.86258	9.73991e-06
Junb	-1.86165	2.5705e-05
Prrt1	-1.86141	3.11418e-09
LOC100045241	-1.86015	3.85795e-09
Gfap	-1.85859	2.17355e-06
Scn3a	-1.85847	5.36345e-05
LOC100046483	-1.85467	1.24391e-05
2010321I05Rik	-1.85236	1.98505e-05
Phf20	-1.84988	4.41674e-06
Epn1	-1.84245	8.81646e-08
Tmem63b	-1.84235	6.72571e-06
Mapt	-1.84099	7.98381e-07
Elavl3	-1.84097	2.60851e-06
4732418C07Rik	-1.83398	4.45823e-06
Atp6v1a	-1.83264	3.50934e-05
Phf20	-1.83161	1.01649e-05
H1fx	-1.82799	1.37156e-08
Dnm1	-1.82787	3.38908e-07
4833426J09Rik	-1.82494	1.0959e-10
A030010B05Rik	-1.82352	5.38164e-09
Sgtb	-1.81413	2.94758e-05
Palm	-1.81121	2.13234e-10
Zfp612	-1.81119	1.52518e-05
Ptprd	-1.8096	1.01872e-08
1110033K02Rik	-1.80905	1.95704e-07
Gtpbp2	-1.80399	2.76574e-07
Scaf1	-1.79814	1.31035e-08
Mt3	-1.79613	6.0657e-07
Pias4	-1.79467	4.6145e-05
5730455P16Rik	-1.79297	5.41603e-06
Rasa1	-1.79181	1.59386e-06
Six3	-1.79174	1.53256e-07
Dnajc5	-1.79009	1.63972e-05
B230345P09Rik	-1.78889	3.65781e-05
Alkbh8	-1.78868	5.18488e-05
Lphn1	-1.78857	1.25265e-07
Smarcd1	-1.78842	1.27709e-08
Dnm	-1.78717	4.93395e-07
Csf1r	-1.78388	1.64124e-08
Lbh	-1.7832	8.51341e-10
BraDnm8	-1.78315	6.41927e-10
1810041L15Rik	-1.77917	5.37704e-07
4121402D02Rik	-1.77785	4.88414e-08
Mtap6	-1.77716	1.03937e-06
Oprk1	-1.77605	6.30151e-06
4930403O06Rik	-1.77544	2.34213e-09
Kcnk3	-1.77082	2.13154e-07
Pten	-1.76901	1.51906e-05
C030011O14Rik	-1.76884	2.15104e-05
Cxcl14	-1.7686	4.46864e-10
Cic	-1.76825	3.26958e-10
Grin1	-1.76813	1.75792e-06
Gnaq	-1.76767	2.76092e-05
Samd4b	-1.76338	3.09288e-10
C030011O14Rik	-1.7613	3.78371e-05
Cit	-1.76106	1.56649e-05
Usp1	-1.75595	2.99878e-05
Nkx2-2	-1.75507	4.01771e-09
Nrgn	-1.75377	2.82375e-08
Ptchd1	-1.75311	1.70286e-05
Rnf11	-1.74869	1.90569e-05
Mpv17	-1.74856	4.8133e-08
Zfp131	-1.74721	3.24278e-05
Cited2	-1.74509	5.12474e-07
Irak1	-1.74415	8.22102e-09
E430005I09Rik	-1.73695	2.75517e-08
Ar	-1.73622	4.00211e-06
Irf2bp2	-1.73563	7.08104e-07
1500031H01Rik	-1.73426	3.44469e-07
Pabpn1	-1.73341	1.85051e-07
Cux1	-1.73328	2.8848e-09
Psme3	-1.73281	8.97109e-11
Cxx1b	-1.73228	2.92358e-06
Ide	-1.72951	8.98132e-06
Ski	-1.72869	1.6143e-06
Mink1	-1.72813	3.34454e-05
Zfp551	-1.72641	4.69711e-05
Tmem176a	-1.72581	1.40443e-08
Dtx1	-1.72453	2.21775e-07
Psmd1	-1.7245	1.26815e-06
Pou2f1	-1.72304	9.38623e-10
Cxx1a	-1.7222	6.68375e-08
Marcksl1	-1.71987	2.91759e-08
Pip4k2b	-1.71869	4.67569e-12
Coq5	-1.71497	5.28921e-06
Slc1a4	-1.71098	3.99907e-10
Stim1	-1.70927	1.03734e-06
Zmiz1	-1.70776	4.37344e-05
Nhlrc2	-1.70532	3.06873e-05
Pa2g4	-1.70425	6.12103e-07
Bcan	-1.69785	4.22868e-08
Smarcd1	-1.69499	3.38903e-07
Rab22a	-1.69379	4.60784e-05
Brsk1	-1.6933	1.16804e-08
Zfp804a	-1.69312	4.85952e-05
Furin	-1.69265	2.47617e-09
Gnai2	-1.69128	4.7833e-10
Spast	-1.68958	3.27769e-09
Mmp15	-1.68701	1.00008e-07
Syn1	-1.68083	7.95099e-06
Lip1	-1.68044	2.63175e-06
Eprs	-1.67842	4.25408e-05
Ctxn1	-1.67767	4.34762e-12
5330439J01Rik	-1.67763	1.79005e-05
BC018242	-1.67732	2.90829e-10
Pltp	-1.67223	6.49602e-10
Timm17b	-1.67148	6.1411e-09
Ddx6	-1.67122	3.6452e-05
5031439G07Rik	-1.67112	1.68365e-11
Nell2	-1.66716	4.0891e-06
Rad23b	-1.66162	7.4634e-07
Atn1	-1.66136	3.51937e-09
Fscn1	-1.65878	4.16708e-08
Anxa11	-1.65851	4.8373e-10
Dhcr7	-1.65586	3.1665e-08
Scmh1	-1.65319	7.96953e-07
5330439J01Rik	-1.65071	4.95707e-05
LOC100046056	-1.65005	7.58358e-08
Ext1	-1.64832	3.6215e-05
Pank3	-1.64706	5.82289e-05
LOC380785	-1.64216	2.66961e-09
Cldnd1	-1.64131	8.12202e-08
LOC331507	-1.64061	6.5196e-07
Slc4a3	-1.6404	4.74066e-06
Foxo6	-1.63933	3.62945e-06
LOC100044812	-1.63877	1.41381e-09
Pigt	-1.63861	1.76094e-06
B3gat1	-1.63818	2.81885e-07
Vgf	-1.63811	6.91044e-09
Eif2s3x	-1.63799	5.12922e-08
Adora1	-1.63756	6.17909e-08
Cited2	-1.63137	7.73532e-07
AA673488	-1.63122	5.06326e-11
BC049806	-1.63003	8.55817e-06
Prkaca	-1.62369	4.03179e-10
Ddr1	-1.62351	3.55206e-08
Helz	-1.62341	1.85141e-05
Wdr6	-1.62261	1.21976e-06
Hnrpl	-1.6198	2.58548e-09
Fjx1	-1.61952	7.86933e-06
Lbh	-1.61876	6.95758e-10
Git1	-1.61625	3.43474e-10
Cpeb4	-1.61478	1.03972e-07
Dpp9	-1.61264	3.04743e-07
Brunol4	-1.61192	5.47122e-05
Plekho2	-1.61169	6.72324e-06
LOC100046898	-1.61102	5.39758e-09
Xpnpep3	-1.60995	1.46754e-05
Rbms3	-1.60864	3.9314e-05
Fa2h	-1.60837	1.29943e-08
C530028O21Rik	-1.60796	4.40525e-08
Rfng	-1.60677	1.73278e-07
Slc9a3r1	-1.60637	5.23915e-09
Hs6st2	-1.60594	1.05133e-05
LOC384670	-1.6046	2.50301e-05
LOC677216	-1.60368	7.13654e-08
Impdh1	-1.60297	2.50588e-09
Ezh2	-1.60173	2.95088e-05
Grik5	-1.59978	2.05005e-09
Alk	-1.59931	4.52215e-06
Yipf2	-1.5986	3.79608e-07
Tbc1d22b	-1.59848	1.91935e-08
Nfic	-1.59842	6.8165e-07
Epn2	-1.59779	1.20985e-08
Gltp	-1.59667	4.6784e-10
Flrt3	-1.59632	5.40101e-05
Paqr9	-1.59522	1.59873e-08
Efhd1	-1.59231	2.223e-06
Obfc2b	-1.58874	1.73878e-08
Aplp1	-1.5847	1.19003e-08
2600009P04Rik	-1.58386	8.63577e-08
Pou2f1	-1.58118	6.5148e-08
Tpcn1	-1.58046	3.9494e-08
LOC381199	-1.57952	3.02489e-07
Prkcc	-1.57891	1.21535e-05
2310033P09Rik	-1.57773	9.58425e-07
Prrt1	-1.57676	2.35577e-05
Hs6st1	-1.5762	3.70738e-09
Myl6b	-1.57598	5.68506e-08
Ppfia3	-1.57565	1.75423e-07
Thra	-1.57363	4.2952e-07
Nab1	-1.57019	4.00245e-06
LOC329575	-1.57003	3.49215e-05
Sphk2	-1.56992	1.45695e-07
H2-Q5	-1.56973	1.13411e-05
EG330503	-1.56958	3.16511e-05
Ankrd34a	-1.56957	1.36368e-07
Hk1	-1.56882	1.58829e-06
Caskin1	-1.56833	8.43871e-07
D10Bwg1364e	-1.56752	7.72237e-10
Nfix	-1.56589	1.25813e-06
Zhx2	-1.56538	4.87419e-07
Ccnt1	-1.56532	6.19808e-07
Mpp5	-1.56513	2.4961e-05
LOC271505	-1.56416	3.9893e-06
Dusp8	-1.56298	3.19538e-06
Khsrp	-1.5627	2.15447e-07
C030027H14Rik	-1.56198	3.71964e-05
LOC100048721	-1.56195	3.915e-05
LOC216963	-1.56178	4.84876e-08
Palm	-1.56042	4.56682e-09
2410016F01Rik	-1.55905	3.16094e-09
Stra6	-1.55775	1.59832e-05
Eef1a2	-1.55711	1.27926e-06
Gabrb2	-1.5571	5.79091e-06
Ina	-1.55668	3.83623e-05
Rhou	-1.5561	1.74677e-05
Rock2	-1.55521	1.3258e-05
2310079P12Rik	-1.55494	5.18332e-06
Dgkg	-1.55467	5.24551e-05
BC008163	-1.55418	7.29208e-06
Adipor1	-1.55377	4.47666e-09
Mbd1	-1.55375	4.40271e-09
LOC386078	-1.55326	1.16662e-05
Nckipsd	-1.55257	1.13344e-08
Pdk2	-1.55229	3.20672e-09
LOC100048413	-1.55197	1.11948e-08
LOC381891	-1.55175	1.87646e-10
Nell2	-1.5509	3.46694e-06
L3mbtl2	-1.55052	2.4241e-07
LOC385825	-1.5485	4.01769e-05
Pitpnm2	-1.54817	7.73577e-08
Coro2b	-1.54634	3.12165e-08
Bcl9	-1.54361	3.89172e-08
2310051F07Rik	-1.54358	3.27575e-05
LOC386021	-1.5433	9.16485e-06
Mpv17	-1.54274	1.91244e-05
Tst	-1.5421	5.61151e-07
Smpd1	-1.54002	5.16466e-07
Atp2b2	-1.53947	3.20886e-05
Rell2	-1.53933	3.44738e-07
Thra	-1.5393	3.14068e-05
Gtf3c2	-1.5392	1.60206e-07
Tnrc6a	-1.53913	1.55284e-05
Pja2	-1.53677	2.23385e-09
Sf3a2	-1.53617	4.88138e-09
Foxn3	-1.53509	5.82991e-05
Ppp2r5d	-1.53425	8.4956e-08
Centg1	-1.53374	7.81018e-06
Ube2a	-1.53332	1.03109e-08
LOC100045869	-1.53286	5.10386e-06
Brunol4	-1.53279	3.19372e-05
Comt	-1.53232	1.4994e-05
Bcl2l2	-1.52898	3.02644e-08
Bcl2l1	-1.52894	9.47568e-09
Mospd3	-1.52688	3.241e-07
Lypd6	-1.52654	1.051e-05
Rab36	-1.52629	3.34408e-05
Scamp4	-1.52577	2.92963e-10
scl0002785.1_49	-1.52575	2.22997e-05
Slc25a44	-1.52562	5.56763e-09
Bcl2l1	-1.52497	3.27486e-07
Nos1ap	-1.52473	1.42653e-05
Slc35c2	-1.52311	1.8619e-08
Scrt2	-1.52154	1.15397e-08
Ap2b1	-1.52096	2.55922e-06
Reep3	-1.52071	9.9122e-07
Arid1a	-1.51997	1.7014e-07
Tmem121	-1.51972	9.72461e-09
Ergic1	-1.51796	6.77218e-10
Smarcd3	-1.51506	2.99765e-07
Gpr116	-1.51483	1.86282e-06
LOC382972	-1.51304	2.12576e-05
Gnal	-1.51222	4.64932e-05
2010205O06Rik	-1.51141	1.08025e-05
B230217C12Rik	-1.51126	1.24598e-05
Clptm1	-1.50844	1.0077e-06
2900027G03Rik	-1.50753	3.22399e-08
Pde4a	-1.50715	2.19179e-07
Hmga1	-1.50693	5.13531e-09
Tcf4	-1.50581	1.96788e-05
Kcnh3	-1.50548	1.70453e-06
Kcnq2	-1.50506	1.89268e-07
Braf	-1.50454	7.66759e-06
Ttc30b	-1.50272	1.42279e-07
BC030336	-1.50232	5.88903e-09
Tmsb10	-1.50192	3.48023e-07
Pmepa1	-1.50191	1.4172e-05
Ubxd8	-1.50051	9.51704e-09
Rabggta	1.501	1.2097e-08
Mad2l1bp	1.50167	6.77906e-08
Fhl1	1.50339	1.8632e-07
Wdr59	1.50363	8.66762e-10
Anapc7	1.50365	3.80405e-09
Cc2d1a	1.50391	5.59518e-10
Btbd12	1.50468	4.41253e-07
LOC672474	1.50471	2.53981e-05
Asphd1	1.50501	3.92713e-07
Evi5l	1.50695	1.17086e-06
Eif3k	1.50782	2.27448e-06
Tsta3	1.50847	4.07228e-07
Rpl3l	1.50855	4.71687e-06
Nt5c	1.50867	2.90983e-06
Gbl	1.51018	2.28875e-07
Ier5l	1.51024	2.46465e-05
C4b	1.51095	1.51616e-05
Vps53	1.51096	2.5126e-10
Gm166	1.51134	1.44972e-08
H2-Ke6	1.51168	1.02372e-07
Rnpepl1	1.51212	1.26815e-08
Adra2c	1.51415	2.77146e-07
Slc1a3	1.51602	5.81053e-08
Rps6ka1	1.51638	2.53965e-09
Mfn1	1.51694	4.63896e-07
Plec1	1.51731	2.8939e-09
Aktip	1.51798	5.44951e-08
Cops7b	1.51957	2.4865e-07
Prodh	1.52	1.81603e-07
Gper	1.52052	1.3427e-09
Stab1	1.52093	5.98307e-10
6430517E21Rik	1.52103	3.29048e-06
Csdc2	1.52123	2.54174e-08
Gm444	1.52143	1.23584e-07
Smg6	1.52164	2.16911e-08
2310035K24Rik	1.52262	3.25531e-09
Abcb4	1.5229	1.0625e-09
Arpc5	1.52313	8.85369e-07
Gdi1	1.52338	1.73292e-09
Gal3st1	1.52411	4.49201e-08
Kcnc1	1.52599	1.10514e-05
Fgd2	1.52801	2.64826e-05
Smn1	1.52874	1.84466e-08
0610009L18Rik	1.52914	7.47111e-06
Slc2a6	1.52994	1.17389e-05
Alg12	1.53061	1.6091e-08
Trfp	1.53074	3.80078e-07
AI593442	1.53101	1.11055e-05
Ctnnal1	1.53202	4.64518e-06
Rnf185	1.53218	2.17146e-07
Lemd2	1.53338	3.51092e-09
Ptbp1	1.5341	1.61662e-07
Fpgs	1.53417	1.7937e-07
Mfn1	1.53514	6.19935e-07
Hapln2	1.5358	2.46129e-07
Agpat3	1.53609	4.74141e-06
Guk1	1.53657	4.19175e-07
9430069J07Rik	1.53662	3.82585e-09
LOC100044101	1.53746	8.73482e-10
Slc35c1	1.53762	4.97169e-10
Rpo1-3	1.53765	9.94024e-07
Cyb561d1	1.53788	6.84798e-08
Hsf1	1.5391	4.76744e-08
Lcmt1	1.53941	2.19275e-07
Phc1	1.53999	3.11454e-09
Mast3	1.54088	4.46265e-08
Eif2ak2	1.54133	2.67127e-05
LOC100044566	1.54305	1.43269e-06
Txnrd2	1.54333	8.05681e-08
BC038881	1.54389	2.99447e-09
Smad3	1.54498	1.91134e-07
R3hcc1	1.54594	3.79924e-08
Itgb5	1.54643	1.04621e-08
Scamp2	1.54652	6.877e-08
Glb1	1.54682	1.70375e-07
Ggcx	1.54701	8.55818e-07
Ltk	1.54753	1.60041e-07
Tgfbi	1.54754	9.52711e-07
Ppp2r5e	1.54899	1.62549e-10
Dnajb6	1.54933	1.92747e-06
Slc25a28	1.54945	9.76182e-09
Fbxw17	1.55067	4.35314e-06
Bud13	1.55093	5.93769e-12
Triobp	1.55138	9.75086e-09
Chd5	1.5518	1.48764e-05
Npc1	1.55188	1.15184e-08
E130118D18Rik	1.55265	3.22082e-06
Psmg2	1.55388	1.34989e-09
Pskh1	1.55464	1.49299e-07
Mast2	1.55531	4.04055e-07
Znhit2	1.5558	1.93178e-09
Dok3	1.55613	5.50935e-05
Nubp2	1.5565	1.03373e-05
Plod3	1.5571	3.97377e-09
LOC100046068	1.55734	3.45421e-06
Plxdc1	1.55801	3.80888e-08
2700087H15Rik	1.55917	8.02998e-08
1110032O16Rik	1.55923	4.98819e-06
Tbc1d5	1.55967	1.50305e-08
Ep400	1.56063	2.01893e-10
D11Wsu99e	1.56068	1.8267e-10
Sharpin	1.56082	1.18918e-06
Abi3	1.56119	1.53709e-08
scl0003155.1_68	1.56155	2.5096e-06
Gpt1	1.56246	1.14661e-07
Atp13a1	1.56263	8.61873e-09
Prr14	1.56291	7.70724e-09
Snx11	1.56394	4.89534e-07
Txnl4b	1.56444	7.80429e-09
2900024C23Rik	1.56451	5.04831e-11
2700062C07Rik	1.56481	3.35517e-06
Gmds	1.56599	1.16802e-06
Atox1	1.566	1.86425e-06
Med12	1.56651	2.09256e-10
Pold1	1.56752	2.11584e-12
Elovl1	1.57074	1.23237e-07
Smc1a	1.5721	1.11728e-10
Por	1.5725	3.05142e-08
2310022A10Rik	1.57431	2.98477e-09
Pnpla2	1.57571	2.31274e-08
D4Ertd22e	1.57574	5.24513e-09
B9d2	1.57621	3.17313e-09
3110056O03Rik	1.5763	1.70107e-07
Guk1	1.57654	1.01559e-06
Ubxd1	1.57801	2.96893e-09
Pacrg	1.57884	5.11228e-06
Aplp2	1.57899	1.29207e-10
Mic2l1	1.57903	1.62638e-08
1500034J01Rik	1.58008	1.27684e-07
Sdhc	1.58053	2.28928e-05
Gdpd5	1.58109	2.84791e-07
D11Wsu99e	1.5817	2.36744e-10
St3gal3	1.58188	1.27598e-09
Anapc2	1.58256	3.75206e-11
Supv3l1	1.58311	6.07743e-10
Mast2	1.58382	6.91166e-09
Sergef	1.58398	1.30618e-05
Fbxo44	1.58415	9.85571e-07
Sepx1	1.58456	3.43798e-07
Irf3	1.58468	3.795e-06
Rhobtb2	1.58636	1.77899e-07
Tiam2	1.58817	2.56316e-08
Golga2	1.58848	7.54507e-09
Atad3a	1.58955	4.06415e-08
Suv420h2	1.58983	2.31505e-05
Dym	1.59083	1.46828e-09
AA960436	1.59125	3.40543e-10
Cope	1.59133	7.64706e-10
Decr1	1.59207	7.21242e-10
Fibcd1	1.59244	1.2443e-06
LOC381302	1.59313	4.89427e-09
LOC622404	1.59457	4.85821e-10
Rnpep	1.59604	1.40037e-09
Kcnt1	1.59679	2.44362e-07
Eif3d	1.59681	9.17664e-10
Prkrir	1.59881	7.86583e-08
2310033F14Rik	1.59934	1.32524e-09
Vamp3	1.59944	3.94169e-07
Gadd45g	1.59955	4.41522e-05
Rims3	1.6036	9.18088e-10
Lrrc50	1.60393	1.66621e-09
Ecsit	1.60443	1.73091e-10
Pih1d1	1.60646	1.51506e-09
Strn	1.60766	7.35246e-06
Garnl3	1.60808	2.71016e-06
Poldip2	1.60912	7.90025e-15
LOC100046770	1.60926	1.78337e-10
Capn5	1.61145	2.28212e-06
Pak4	1.61219	6.84217e-09
Fbxo31	1.61293	1.43516e-09
2410008K03Rik	1.6147	1.83957e-08
Unc45a	1.61599	5.39662e-06
Mfsd10	1.61643	5.22137e-08
Cog8	1.61656	6.87638e-09
Zcchc6	1.61688	4.23576e-08
Nup210	1.61701	1.08163e-07
M6prbp1	1.61724	2.66046e-07
Syvn1	1.61738	5.42071e-11
2310061F22Rik	1.61789	7.51833e-08
Dnajb10	1.62007	4.10353e-10
Pnkp	1.62123	1.11719e-07
EG382843	1.62307	4.70889e-05
Axin1	1.62317	2.45022e-10
A230106M15Rik	1.62339	8.08028e-10
Mmp17	1.62468	2.7455e-08
Pgls	1.62477	2.83315e-08
Tapbp	1.62583	7.52421e-08
Kbtbd4	1.62642	1.36082e-10
Ciapin1	1.62666	1.5474e-09
Shd	1.62766	3.33018e-06
ORF19	1.62848	2.24241e-05
Sema3f	1.62933	8.01983e-09
Sbk	1.62953	1.23514e-07
Anks3	1.63192	2.09625e-05
Pcsk7	1.63787	1.55601e-06
Elmo1	1.64034	1.29653e-08
Vars	1.64052	5.76131e-10
5730593F17Rik	1.64103	1.64813e-07
Surf4	1.64137	2.7805e-11
Cuta	1.64202	5.76648e-09
Naprt1	1.64202	1.63198e-09
Map3k7ip1	1.64227	9.62968e-09
Pcbp4	1.64263	1.04373e-12
Asb2	1.64629	5.3662e-08
Mtmr1	1.64717	2.60071e-09
Pps	1.64824	2.2857e-09
Phc2	1.64935	4.76582e-09
Mrps9	1.65195	5.37921e-09
Gfer	1.65226	1.00044e-07
Mybbp1a	1.65396	3.53135e-11
Brd9	1.65557	4.48025e-07
Wnt7b	1.65791	1.19296e-06
Rnf166	1.65817	3.33843e-05
Vti1b	1.65884	1.89974e-06
Nme7	1.65898	3.61827e-07
Mcf2l	1.65949	1.38899e-07
Dcun1d4	1.65972	1.91495e-10
D430042O09Rik	1.66146	3.95134e-08
Trap1	1.66786	6.04871e-10
Ctnnb1	1.66939	1.27592e-08
Endogl1	1.67001	6.39708e-11
Sema3f	1.6714	2.2851e-08
Ncaph2	1.67309	4.2279e-09
Gnaz	1.67352	1.24342e-08
Mzf1	1.6746	7.54372e-09
Apoa1bp	1.67475	6.29599e-11
Tap2	1.67607	4.34035e-09
Tacc1	1.67637	7.50703e-09
Nup93	1.67753	1.02418e-06
C76566	1.67891	4.07796e-09
Snx21	1.67892	1.79134e-09
4922501L14Rik	1.67909	5.87583e-08
Polr3b	1.68151	3.36986e-09
Cpne5	1.68321	4.76596e-07
Rxrb	1.68496	4.42732e-10
Pet112l	1.68499	2.15774e-08
2410001C21Rik	1.68578	3.16501e-09
Bbc3	1.6868	1.23548e-05
H2-K1	1.68909	3.54173e-05
Fsd1	1.69067	1.26642e-08
Ica1	1.69087	4.35227e-11
BC026590	1.69204	4.33648e-08
Klhl21	1.69318	6.14236e-08
2210403N09Rik	1.69559	1.92371e-05
Gpsm1	1.6957	1.80411e-06
Arhgef11	1.69692	3.72071e-09
Ttyh2	1.69861	3.54759e-09
Abca3	1.70112	8.36879e-08
LOC669168	1.70375	1.37946e-07
Tubg1	1.70429	6.39779e-10
Myo9b	1.70844	7.32825e-06
N6amt2	1.70907	3.23876e-08
Nrbp2	1.7097	2.60145e-07
Bop1	1.71122	9.83687e-09
Mknk1	1.71319	1.589e-07
Slc4a3	1.71548	2.39897e-10
5630401D06Rik	1.71568	7.88821e-10
4930504E06Rik	1.72107	7.62197e-13
Cbx6	1.72152	9.90985e-12
Mapk8ip1	1.72725	3.47717e-12
Armc6	1.72962	5.78436e-09
Cln3	1.73003	2.10775e-09
Kcnab2	1.73138	5.78917e-09
Pex6	1.73613	5.07029e-13
Lin7b	1.745	1.63212e-06
Por	1.74836	1.54537e-11
Myo9b	1.75025	3.67236e-06
1110012M11Rik	1.75139	2.51691e-08
5830417I10Rik	1.75148	2.45401e-11
1810008A18Rik	1.75311	2.29398e-10
Txndc5	1.75764	2.33307e-09
2310047M10Rik	1.75773	7.4498e-12
3321401G04Rik	1.76165	5.58728e-09
Zfp179	1.76644	3.42028e-09
A630042L21Rik	1.76655	2.48743e-13
Nipsnap1	1.76846	2.33553e-05
Rapgef3	1.77145	1.49335e-09
Dock6	1.77221	2.28784e-09
BC018462	1.774	1.61996e-08
Sap30l	1.7772	9.50817e-12
4931426K16Rik	1.77859	1.97859e-09
Uck1	1.77863	1.83266e-06
Wtip	1.78371	1.05828e-08
D130064L03Rik	1.79142	5.50978e-09
9930021D14Rik	1.79883	2.54754e-05
Zdhhc4	1.7992	6.43283e-08
Nol14	1.80038	1.56596e-06
2810410A03Rik	1.80176	8.86894e-08
Grb7	1.80214	6.47908e-10
Sbf1	1.81368	6.84717e-07
Retsat	1.8234	6.39492e-09
Aqr	1.82773	9.18363e-11
Gamt	1.82991	1.09064e-08
Akap8l	1.83737	2.41232e-06
Shf	1.83806	1.08192e-10
2610003J06Rik	1.84629	9.16976e-11
Abtb1	1.85982	6.01314e-13
Mdk	1.86251	2.68729e-08
Ccdc53	1.86419	8.70541e-12
D15Ertd682e	1.86546	1.48125e-11
Pacs1	1.86601	1.88573e-11
1700109H08Rik	1.86852	9.11134e-09
Ttll1	1.87721	1.42867e-09
Bmp1	1.88561	2.59279e-10
Chrd	1.88618	2.30779e-06
Edem2	1.89179	2.47562e-11
Wnk2	1.90013	1.27089e-09
Pick1	1.9049	9.65485e-10
Gbf1	1.90894	3.78902e-10
Nubp2	1.91346	1.08993e-05
Rasgef1c	1.9239	7.0424e-09
Csnk2a2	1.93449	1.35089e-09
Scnm1	1.93523	2.39204e-09
Matk	1.94301	4.03544e-09
2010313D22Rik	1.94796	8.33495e-11
Lrrc49	1.94894	1.52382e-07
2310022B05Rik	1.96626	1.23163e-09
Ctcfl	1.96899	2.0677e-05
Glo1	1.9713	1.11132e-08
Zbtb17	1.97158	8.87812e-10
Csnk2a2	1.97963	1.18317e-11
Sstr5	1.99259	2.30121e-05
Fpr2	2.0161	3.25369e-06
6430524C05Rik	2.02774	1.91527e-06
Spnb1	2.04219	5.70128e-09
Tex264	2.07893	2.24126e-13
Arfip2	2.1162	4.31074e-13
Vars2	2.12002	3.57425e-14
Epn2	2.2743	1.25147e-12
9930021D14Rik	2.29428	8.70831e-06
Lrrc59	2.3185	1.29923e-07
Mrpl2	2.34414	2.85443e-12
Ttyh2	2.34676	3.33247e-11
mt-Nd5	4.21235	3.9367e-11
LOC666403	15.5189	1.07752e-06
