# Supplementary material for: Type 1 equilibrative nucleoside transporter regulates astrocyte-specific glial fibrillary acidic protein expression in the striatum
Source: Brain Behav. 2014 Sep 19;4(6):903–14. doi: 10.1002/brb3.283 (PMC4178301; doi:10.1002/brb3.283)
Supplement: Supplementary file 2 — Table S2. Full list of differentially expressed genes in the NAc between ENT1 wild-type and null mice. [file brb30004-0903-sd2.xls]

## Sheet: FDR and p-value.txt
Supplemental Table 2: Full list of differentially expressed genes in the NAc between ENT1 wild-type and null mice
ID	Fold D	P Value
Pla2g7	-2.65004	4.2562e-07
Slc5a7	-1.67123	5.828e-05
Sbf1	-1.60783	3.2977e-05
Slc29a1	-1.54167	7.7928e-05
Klc4	-1.53883	1.47669e-06
LOC100045628	-1.5047	0.000261202
Gpr116	-1.44231	3.9427e-05
Trerf1	-1.42672	6.67025e-05
LOC669168	-1.39756	0.000146671
LOC385662	-1.39332	0.000297082
LOC100048056	-1.37435	3.62446e-05
LOC100044190	-1.37172	2.43095e-05
LOC100044190	-1.3649	4.35643e-05
Skp1a	-1.35644	8.89752e-06
1700040I03Rik	-1.35313	1.50551e-05
Smg5	-1.35089	5.78032e-05
BC038286	-1.34301	2.99992e-05
Cyb5	-1.32822	6.57539e-05
LOC380630	-1.32444	0.00016095
Ptpre	-1.31562	7.27248e-05
Slc35b2	-1.30862	4.04272e-05
Fbxo18	-1.30379	2.06648e-05
Arfip2	-1.30075	2.28383e-05
Prep	-1.29849	4.2243e-05
Kirrel3	-1.28972	6.53242e-05
Bop1	-1.28311	8.49401e-05
Cdc40	-1.28068	0.000159008
2610034M16Rik	-1.27132	6.0052e-05
Chrnb2	-1.27044	2.88238e-05
Parc	-1.26854	2.00174e-05
Lsm2	-1.26816	0.000209644
Abtb1	-1.26519	0.000160714
Mon1a	-1.26383	0.000164369
6330400D04	-1.26089	0.000271315
Eftud2	-1.26076	1.85349e-05
Wdr45l	-1.25951	8.26136e-05
Dnajc16	-1.25947	0.000207071
Mdh2	-1.25826	0.000101746
Tsc2	-1.25523	0.000207101
Gorasp2	-1.25368	0.000171324
Apex1	-1.25176	1.97413e-06
Mrpl51	-1.25098	0.000221528
Ash1l	1.25015	0.00015945
BC060632	1.25917	0.000297482
E130014J05Rik	1.26366	0.000299083
Nol8	1.26493	0.000288578
Sp2	1.26674	2.03447e-07
Golim4	1.26829	0.000221007
LOC100046744	1.26854	7.29627e-05
G630097J24Rik	1.26902	0.000268472
Aes	1.27014	2.98342e-06
1110033K02Rik	1.27119	0.000151316
9830143E02Rik	1.27381	5.60043e-05
St8sia1	1.27492	0.00029096
2600011E07Rik	1.27553	0.000270697
Chd4	1.27578	0.000294952
Lnpep	1.2765	9.43168e-05
B230215L15Rik	1.277	7.69928e-05
Wdr68	1.27903	0.00025655
Eml4	1.2826	2.15632e-05
Rsrc2	1.28289	1.7917e-05
4930402H24Rik	1.28428	4.15733e-05
4921518A06Rik	1.28523	3.86313e-05
Nfic	1.28637	4.7925e-05
Tle4	1.28806	0.000162907
2610015J01Rik	1.2894	0.000184059
4833426J09Rik	1.2934	4.60241e-05
E530020K13Rik	1.29768	3.76418e-05
LOC219228	1.30004	0.000180666
5730485H21Rik	1.30136	5.00141e-06
Cdh8	1.30154	0.000218738
Gnai2	1.30725	0.000279935
5930404A08Rik	1.30787	7.80911e-06
Zcchc17	1.30789	0.000237957
Cnksr2	1.31072	4.74461e-06
Osbpl1a	1.31545	0.000237562
Thoc2	1.31592	4.84241e-05
C230075M21Rik	1.32786	4.70019e-05
A930019L04Rik	1.32803	0.000121309
Gal3st3	1.33999	2.68055e-06
Col4a3bp	1.34077	0.000276961
C79267	1.34322	5.68201e-05
Cebpg	1.34401	4.78889e-05
Fmn2	1.34653	5.62521e-05
2210010L05Rik	1.34909	0.000210975
Pik3r1	1.34993	1.57249e-05
Creg2	1.35712	0.000152539
Sumo1	1.35972	0.000151701
BC024537	1.36179	7.24433e-05
LOC433464	1.36318	2.2439e-06
Pdxk	1.36563	0.000202025
Gsk3a	1.36862	1.71224e-06
F730003H07Rik	1.3696	0.000231959
Lphn3	1.36997	0.00017912
C230070D10Rik	1.37578	0.000104165
Grm5	1.37893	0.000222323
Spred2	1.37966	0.000246437
Jund1	1.38227	0.000301829
Flrt2	1.38547	8.01564e-05
Slc4a3	1.39537	6.1354e-06
Mycbp2	1.39755	2.80994e-05
Sumo1	1.39835	3.27576e-05
Papola	1.39964	8.09874e-06
2900097C17Rik	1.40351	1.06547e-05
Mtap2	1.40417	0.00025973
Etnk1	1.4078	0.000209114
Prkce	1.41306	0.000159268
Asxl3	1.41364	7.76211e-05
Bach1	1.41515	6.44944e-05
Ccdc59	1.42024	7.88877e-05
Vps13a	1.42034	6.03145e-05
Pigt	1.4274	0.00013436
6430510M02Rik	1.42791	0.000303006
Wwc1	1.42864	0.000265585
Polr2a	1.43081	0.00014346
Mcph1	1.43904	0.000226306
Tbc1d20	1.45919	0.000154163
LOC383077	1.45985	1.47019e-05
LOC100041388	1.46147	0.00014702
Herc1	1.46414	2.37912e-05
Zfp91	1.47527	0.000153067
Ppargc1a	1.47635	9.89805e-05
Usp1	1.47776	7.49281e-05
scl0002305.1_1	1.4783	0.00028458
Zfp91-cntf	1.48733	0.000161157
Scn2a1	1.49153	0.000172723
2900016G23Rik	1.50393	1.9996e-05
Rragd	1.50492	7.52516e-05
Kcnd2	1.50801	0.000288625
3300001P08Rik	1.52274	0.000145697
B230208H17Rik	1.53692	3.00244e-05
Epb4.1l2	1.53888	0.000236273
Zbtb7a	1.54036	7.54989e-05
E030030K01Rik	1.54236	7.89875e-05
Ash1l	1.55198	3.73749e-05
Cxxc6	1.55955	0.000227325
LOC100046744	1.56772	0.000108154
Bbx	1.57743	7.50862e-05
Scn3a	1.57876	0.000232195
A530089A20Rik	1.5843	0.000113936
Mtap9	1.61287	1.98409e-05
Mmp16	1.61737	0.00011799
5830417I10Rik	1.63762	0.000106487
Ppm1l	1.63949	0.000241979
Lin7a	1.64907	6.67739e-05
Ankrd11	1.654	0.000235651
LOC386360	1.66752	1.78154e-06
BC024659	1.67276	0.000177599
Gcc2	1.67493	2.96402e-05
Zfp326	1.67786	2.45559e-05
Atxn1	1.69977	3.9318e-05
Syne1	1.70131	5.77209e-06
Zfp326	1.75025	5.0765e-05
Slc4a4	1.85555	0.0002661
Akap9	1.89196	2.69114e-05
Cplx2	1.91615	3.30785e-05
Rc3h2	1.96034	0.00014795
Mcph1	1.96803	4.96202e-05
B230387C07Rik	2.25588	1.95494e-05
Bat2d	2.32846	0.00027332
Bat2d	2.65818	0.000127491
H2-Bl	4.04262	5.82284e-05
